# Supplementary material for: Multi–Year Stability Assessment of Agronomic Performance, Yield and Nutritional Quality of Bromus inermis Genotypes in Qinghai Lake Region
Source: Plants (Basel). 2026 May 19;15(10):1547. doi: 10.3390/plants15101547 (PMC13210550; doi:10.3390/plants15101547)
Supplement: Supplementary file 1 [file plants-15-01547-s001.zip]

Archive with 1 entries (1 files):
- plants-4264300-supplementary.pdf
